# Supplementary material for: Solitary Bees Host More Bacteria and Fungi on Their Cuticle than Social Bees
Source: Microorganisms. 2023 Nov 16;11(11):2780. doi: 10.3390/microorganisms11112780 (PMC10673014; doi:10.3390/microorganisms11112780)
Supplement: Supplementary file 1 [file microorganisms-11-02780-s001.zip]

Archive with 1 entries (1 files):
- microorganisms-2682838-supplementary.pdf
